# Supplementary material for: Maternal and Fetal Effects of Gestational Vitamin D Concentration
Source: Healthcare (Basel). 2023 Aug 17;11(16):2325. doi: 10.3390/healthcare11162325 (PMC10454327; doi:10.3390/healthcare11162325)
Supplement: Supplementary file 1 [file healthcare-11-02325-s001.zip]

Archive with 1 entries (1 files):
- healthcare-2507880-supplementary.pdf
